# Supplementary material for: Seed Removal Increased by Scramble Competition with an Invasive Species
Source: PLoS One. 2015 Dec 9;10(12):e0143927. doi: 10.1371/journal.pone.0143927 (PMC4674148; doi:10.1371/journal.pone.0143927)
Supplement: SI Dataset — (XLSX) [file pone.0143927.s001.xlsx]

## Sheet: Metadata
tube cone observations:
cones were excluded and not entered if they were removed because they were moldy, or if they had to be dug out of the snow (meaning the length of exposure is uncertian)
source:	entered from data sheets
censor:	1 and zero opposite of JMP right censoring
Start Date	End Date	Week of Study
2010-09-07	2010-09-13	1
2010-09-14	2010-09-20	2
2010-09-21	2010-09-27	3
2010-09-28	2010-10-04	4
2010-10-05	2010-10-11	5
2010-10-12	2010-10-18	6
2010-10-19	2010-10-25	7
2010-10-26	2010-11-01	8
2010-11-02	2010-11-08	9
2010-11-09	2010-11-15	10
2010-11-16	2010-11-22	11
2010-11-23	2010-11-29	12
2010-11-30	2010-12-06	13
2010-12-07	2010-12-13	14
2010-12-14	2010-12-20	15
2010-12-21	2010-12-27	16
tube cone survival:
from tube cone observations
last obs day - 1 = days survived because obs day "1" does not correspond to 24 hours of exposure
also estimated median removal assumption - midpoint between last two observations
Plot observations:						source:
similar to cone tube observations format						entered from datasheets
cones without ID in datasheets given # starting with 1000
where 1st and 2nd observations disagree on cone species, I've taken the species from obs 1
cone specific covariates:					source:
	Cone ID				entered from data sheets
	cone species				entered from data sheets
	start date				for interval censoring in JMP, the day of the study on which the last interval of observation began
	end date				for interval censoring in JMP, the day of the study on which the last interval of observation ended
	count				for interval censoring in JMP, the number of cones that have the same interval censor (always 1 the way this database is built)
	treatment (large cone tube or excluder)				based on cone ID
	median survival estimate				another way to quantify removal, estimating removal as the median date between when last seen and no longer present (not used in final stats)
	JMP right censor				for right censoring in JMP, a way to use a conservative estimate for cones that were never removed… data still used as cones that survived at least this long (= 1) or not censored (event occurred = 0)
	NEAR_FID				the GIS point that the cone was nearest to from nearest neighbor analysis
	NEAR_DIST				GIS analysis of distance and bearing recorded on data sheets, and occupied middens recorded in Sept and Dec censuses, m to nearest occupied midden
	day entered				day of the 106 day long study period that the cone entered the study
	Entry Date				entered from data sheets
	week of entry into study				entered from data sheets
JMP intervals:
survival of all cones, plots and tubes, with appropriate JMP censors
PSME 17 plot:							source:
using only PSME truncated at 17 days, these are the random cones selected for analyzing plot specific covariates (influence of forest structure)
	habitat variables						RSMP 2002 and 2003 data
	randomly selected cone to represent removal at that plot						cone specific table
plot cone survival:						source:
	estimated survival of cones placed on plots					from plot observations
JMP survival Fig 2:
JMP statistical software output of survival rates of cones removed from plots and control cone tubes, plotted to create Figure 2
JMP survival Fig 3:
JMP statistical software output of survival rates of cones removed from cone tubes, plotted to create Figure 3

## Sheet: tube cone obs
Cone ID	Obs 1	Obs 2	Present/Absent	Censor	Obs 3	Present/Absent	Censor	Obs 4	Present/Absent	Censor	Obs 5	Present/Absent	Censor	Obs 6	Present/Absent	Censor	Obs 7	Present/Absent	Censor	Obs 8	Present/Absent	Censor	comment
Unique	Day 1	Day	P = 1 / A = 0	event occurred = 1 / otherwise = 0	Day	P = 1 / A = 0	event occurred = 1 / otherwise = 0	Day	P = 1 / A = 0	event occurred = 1 / otherwise = 0	Day	P = 1 / A = 0	event occurred = 1 / otherwise = 0	Day	P = 1 / A = 0	event occurred = 1 / otherwise = 0	Day	P = 1 / A = 0	event occurred = 1 / otherwise = 0	Day	P = 1 / A = 0	event occurred = 1 / otherwise = 0
10041b	1	1	0	1																			squirrel removed cone the same day it was set out
10002b	1	2	1	0	6	1	0	9	1	0
10003c	1	2	1	0	7	1	0	9	1	0	14	1	0	16	1	0
10006a	1	2	1	0	4	1	0	12	1	0	16	1	0	18	1	0	19	1	0	23	1	0
10021b	1	2	1	0	6	1	0	9	1	0
10021e	1	2	1	0	7	1	0	9	1	0	14	1	0	16	1	0
10027b	1	2	1	0	9	1	0	14	1	0	17	1	0	21	1	0	24	1	0
10033a	1	2	1	0	4	0	1
10033d	1	2	1	0	6	0	1
10042d	1	2	1	0	7	1	0	9	1	0	14	1	0	16	1	0
10047c	1	2	1	0	6	1	0
10067b	1	2	0	1
10067c	1	2	1	0	7	0	1
10080e	1	2	1	0	6	1	0	9	1	0													cone removed because dried out
10083f	1	2	1	0	4	1	0	9	1	0	14	1	0	16	1	0
10092g	1	2	1	0	6	0	1
10097d	1	2	1	0	7	1	0	9	1	0	15	1	0	16	1	0
10098d	1	2	1	0	7	1	0	9	1	0	14	1	0	17	1	0
10099a	1	2	1	0	4	1	0	12	1	0	16	1	0	19	1	0	23	1	0
10107a	1	2	1	0	6	1	0	7	1	0	8	0	1
10107b	1	2	1	0	7	0	1
10115a	1	2	1	0	4	1	0	12	1	0	16	1	0	19	1	0	23	1	0
10001c	1	3	1	0	10	1	0	15	1	0
10001g	1	3	1	0	8	1	0	10	1	0	14	1	0	19	1	0
10002e	1	3	1	0	8	1	0	10	1	0	14	1	0	19	1	0
10006c	1	3	0	1
10012d	1	3	0	1
10012i	1	3	1	0	9	1	0	10	1	0	15	1	0
10012j	1	3	1	0	8	1	0	10	1	0	14	0	1
10016b	1	3	1	0	11	0	1
10016g	1	3	1	0	8	1	0	10	1	0	14	1	0	15	1	0
10016h	1	3	1	0	8	1	0	10	1	0	14	1	0	19	1	0
10021d	1	3	1	0	9	0	1
10024b	1	3	1	0	10	1	0	15	0	1
10024d	1	3	1	0	9	1	0	10	1	0	15	1	0
10024e	1	3	1	0	8	1	0	10	1	0	14	1	0	19	1	0
10027d	1	3	1	0	8	1	0	10	1	0	14	1	0	15	1	0
10027e	1	3	1	0	8	1	0	10	1	0	14	1	0	19	1	0
10031d	1	3	1	0	10	1	0	17	1	0	18	1	0
10031h	1	3	1	0	8	1	0	10	1	0	15	1	0
10031i	1	3	1	0	7	0	1
10035b	1	3	1	0	10	1	0	16	1	0
10035c	1	3	1	0	7	1	0																cone removed because dry
10035f	1	3	1	0	9	1	0	10	1	0	15	1	0
10035g	1	3	1	0	8	1	0	10	1	0	14	1	0	19	1	0
10041e	1	3	0	1
10041k	1	3	1	0	9	1	0	10	1	0	15	1	0
10041l	1	3	1	0	8	0	1
10041m	1	3	0	1
10047f	1	3	1	0	8	1	0	10	1	0	14	1	0	15	1	0
10047g	1	3	1	0	8	1	0	10	1	0	14	1	0	19	1	0
10054c	1	3	1	0	10	1	0	17	1	0	18	1	0
10054g	1	3	1	0	8	1	0	10	1	0	14	1	0	19	1	0
10065d	1	3	0	1
10065j	1	3	1	0	8	1	0	10	1	0	14	0	1
10067d	1	3	0	1
10067i	1	3	1	0	8	1	0	10	1	0	15	1	0
10067j	1	3	1	0	7	0	1
10080c	1	3	0	1
10092b	1	3	0	1
10092d	1	3	0	1
10094e	1	3	1	0	8	1	0	10	1	0	14	1	0	19	1	0
10097b	1	3	1	0	7	1	0	14	1	0	15	1	0	19	1	0
10098b	1	3	1	0	11	1	0	17	1	0	18	1	0	22	1	0
10101d	1	3	1	0	9	1	0	10	1	0	15	1	0
10101e	1	3	1	0	8	1	0	10	1	0	14	1	0	19	1	0
10107f	1	3	1	0	9	1	0	10	1	0	15	1	0
10107g	1	3	1	0	8	1	0	10	1	0	14	1	0	19	1	0
10115c	1	3	1	0	9	1	0	10	1	0	15	1	0
10115d	1	3	1	0	8	1	0	10	1	0	14	1	0	19	1	0
10001d	1	4	1	0	8	1	0
10001f	1	4	1	0	10	1	0	11	1	0	16	1	0
10002d	1	4	1	0	9	1	0	11	1	0	16	1	0
10003b	1	4	1	0	8	1	0	11	1	0	16	1	0	18	1	0	24	1	0
10006b	1	4	1	0	9	1	0
10010b	1	4	1	0	8	1	0
10010e	1	4	1	0	9	1	0	11	1	0	15	1	0
10010f	1	4	1	0	9	1	0	11	1	0	15	1	0
10012g	1	4	0	1
10016d	1	4	1	0	8	1	0																cone removed because dry
10024c	1	4	1	0	8	1	0	11	1	0	16	1	0
10031g	1	4	1	0	9	1	0																day 8, cone present, I removed because it was dry.
10033e	1	4	1	0	9	1	0	11	1	0	16	1	0	18	0	1
10035d	1	4	1	0																			cone removed because dry
10041h	1	4	0	1
10041j	1	4	1	0	9	0	1
10067h	1	4	1	0	9	0	1
10083e	1	4	1	0	8	1	0	11	1	0	17	1	0
10092h	1	4	0	1
10092j	1	4	1	0	9	0	1
10092k	1	4	0	1
10092m	1	4	0	1
10094c	1	4	1	0	7	1	0	11	1	0
10094d	1	4	1	0	9	1	0	11	1	0	16	1	0
10098f	1	4	1	0	9	1	0	11	1	0	15	1	0
10101b	1	4	0	1
10115b	1	4	1	0	9	0	1
10003d	1	5	1	0	10	1	0
10012a	1	5	0	1
10012f	1	5	0	1
10016c	1	5	0	1
10021f	1	5	0	1
10033f	1	5	1	0	8	1	0	13	1	0	15	1	0
10033g	1	5	0	1
10041g	1	5	0	1
10041i	1	5	0	1
10041n	1	5	0	1
10042b	1	5	1	0	8	1	0	13	1	0	15	1	0
10042e	1	5	1	0	10	1	0
10054e	1	5	1	0	8	1	0	13	1	0	15	1	0
10064c	1	5	1	0	8	1	0	14	1	0	15	1	0
10064e	1	5	1	0	10	1	0
10065h	1	5	1	0	8	1	0	14	1	0	15	1	0
10067g	1	5	0	1
10080h	1	5	1	0	10	1	0
10083g	1	5	1	0	10	1	0
10092l	1	5	0	1
10097f	1	5	1	0	10	1	0
10098e	1	5	0	1
10099d	1	5	1	0	10	1	0	12	1	0	16	1	0	21	1	0
10099e	1	5	1	0	10	1	0
10001b	1	6	1	0	13	1	0
10002a	1	6	1	0	8	1	0	15	1	0	22	1	0
10006d	1	6	1	0	8	1	0	12	1	0	15	1	0
10006e	1	6	1	0	8	1	0	12	1	0	17	1	0
10010g	1	6	1	0
10012b	1	6	0	1
10012h	1	6	0	1
10012k	1	6	0	1
10016f	1	6	0	1
10021g	1	6	0	1																			Vanessa and Goeff saw red squirrel retrieve this cone
10027a	1	6	1	0	7	0	1
10031a	1	6	0	1
10031b	1	6	0	1
10031j	1	6	1	0
10033h	1	6	1	0
10041c	1	6	0	1
10041o	1	6	0	1
10054f	1	6	0	1
10064d	1	6	1	0	8	1	0	13	1	0	15	1	0
10065b	1	6	0	1
10065i	1	6	0	1
10065k	1	6	0	1
10067k	1	6	1	0
10080f	1	6	1	0	8	1	0	14	1	0	15	1	0
10080g	1	6	1	0	8	1	0	13	1	0	15	1	0
10083d	1	6	1	0	10	1	0	14	0	1
10092c	1	6	0	1
10092n	1	6	1	0	8	1	0	12	1	0	17	1	0
10094a	1	6	1	0	8	1	0
10097e	1	6	1	0	8	1	0	13	1	0	15	1	0
10098a	1	6	0	1
10098g	1	6	1	0
10099c	1	6	1	0	8	1	0	13	1	0	15	1	0
10101c	1	6	0	1
10003a	1	7	1	0	9	1	0	16	1	0	21	1	0
10010a	1	7	1	0	9	1	0	17	1	0	21	1	0
10012c	1	7	0	1
10021a	1	7	1	0	9	1	0	16	1	0	23	1	0
10024a	1	7	1	0	9	1	0	14	1	0	21	1	0
10041d	1	7	0	1
10042a	1	7	1	0	9	1	0	17	1	0	21	1	0	24	1	0
10042c	1	7	0	1
10047b	1	7	1	0
10064a	1	7	1	0	9	1	0
10097a	1	7	0	1
10001a	1	8	0	1
10031c	1	8	0	1
10033b	1	8	0	1
10033c	1	8	0	1
10054a	1	8	1	0	13	0	1
10054b	1	8	0	1
10064b	1	8	1	0	14	1	0	21	1	0	24	1	0
10065c	1	8	0	1
10065e	1	8	0	1
10065f	1	8	1	0	9	1	0	13	0	1
10067a	1	8	1	0	13	0	1
10067e	1	8	0	1
10067f	1	8	1	0	9	1	0	13	1	0	16	1	0
10080b	1	8	0	1
10080d	1	8	1	0	15	0	1
10083a	1	8	1	0	13	0	1
10083b	1	8	1	0	10	1	0
10083c	1	8	0	1
10092e	1	8	0	1
10092f	1	8	0	1
10094b	1	8	1	0	15	1	0	16	1	0	20	1	0
10101a	1	8	1	0	12	10	15	1	0	19	1	0
10107c	1	8	1	0	9	1	0	13	1	0
10012e	1	9	1	0	13	1	0	16	1	0
10035a	1	9	1	0	14	1	0	21	1	0
10041a	1	9	0	1
10041f	1	9	0	1
10047a	1	9	0	1
10065a	1	9	0	1
10092a	1	9	1	0	14	0	1
10016a	1	13	1	0	20	1	0
10080a	1	14	0	1
Unique	Day 1	Day	P = 1 / A = 0	event occurred = 1 / otherwise = 0	Day	P = 1 / A = 0	event occurred = 1 / otherwise = 0	Day	P = 1 / A = 0	event occurred = 1 / otherwise = 0	Day	P = 1 / A = 0	event occurred = 1 / otherwise = 0	Day	P = 1 / A = 0	event occurred = 1 / otherwise = 0	Day	P = 1 / A = 0	event occurred = 1 / otherwise = 0	Day	P = 1 / A = 0	event occurred = 1 / otherwise = 0

## Sheet: tube cone survival
Cone ID	Final -1 Obs	Final Obs.	Present/Absent at last obs	Censor	JMP right censor	Days Survived	Days Survived
Unique	Start Day	End Day	P = 1 / A = 0	event occurred = 1 / otherwise = 0	1 = censored value	last day assumption	median assumption
10041b	1	1	0	1	0	0	1
10067b	1	2	0	1	0	1	1.5
10006c	1	3	0	1	0	2	2
10012d	1	3	0	1	0	2	2
10041e	1	3	0	1	0	2	2
10041m	1	3	0	1	0	2	2
10065d	1	3	0	1	0	2	2
10067d	1	3	0	1	0	2	2
10080c	1	3	0	1	0	2	2
10092b	1	3	0	1	0	2	2
10092d	1	3	0	1	0	2	2
10012g	1	4	0	1	0	3	2.5
10035d	1	4	1	0	1	3	2.5
10041h	1	4	0	1	0	3	2.5
10092h	1	4	0	1	0	3	2.5
10092k	1	4	0	1	0	3	2.5
10092m	1	4	0	1	0	3	2.5
10101b	1	4	0	1	0	3	2.5
10012a	1	5	0	1	0	4	3
10012f	1	5	0	1	0	4	3
10016c	1	5	0	1	0	4	3
10021f	1	5	0	1	0	4	3
10033a	2	4	0	1	0	3	3
10033g	1	5	0	1	0	4	3
10041g	1	5	0	1	0	4	3
10041i	1	5	0	1	0	4	3
10041n	1	5	0	1	0	4	3
10067g	1	5	0	1	0	4	3
10092l	1	5	0	1	0	4	3
10098e	1	5	0	1	0	4	3
10010g	1	6	1	0	1	5	3.5
10012b	1	6	0	1	0	5	3.5
10012h	1	6	0	1	0	5	3.5
10012k	1	6	0	1	0	5	3.5
10016f	1	6	0	1	0	5	3.5
10021g	1	6	0	1	0	5	3.5
10031a	1	6	0	1	0	5	3.5
10031b	1	6	0	1	0	5	3.5
10031j	1	6	1	0	1	5	3.5
10033h	1	6	1	0	1	5	3.5
10041c	1	6	0	1	0	5	3.5
10041o	1	6	0	1	0	5	3.5
10054f	1	6	0	1	0	5	3.5
10065b	1	6	0	1	0	5	3.5
10065i	1	6	0	1	0	5	3.5
10065k	1	6	0	1	0	5	3.5
10067k	1	6	1	0	1	5	3.5
10092c	1	6	0	1	0	5	3.5
10098a	1	6	0	1	0	5	3.5
10098g	1	6	1	0	1	5	3.5
10101c	1	6	0	1	0	5	3.5
10012c	1	7	0	1	0	6	4
10033d	2	6	0	1	0	5	4
10041d	1	7	0	1	0	6	4
10042c	1	7	0	1	0	6	4
10047b	1	7	1	0	1	6	4
10047c	2	6	1	0	1	5	4
10092g	2	6	0	1	0	5	4
10097a	1	7	0	1	0	6	4
10001a	1	8	0	1	0	7	4.5
10031c	1	8	0	1	0	7	4.5
10033b	1	8	0	1	0	7	4.5
10033c	1	8	0	1	0	7	4.5
10054b	1	8	0	1	0	7	4.5
10065c	1	8	0	1	0	7	4.5
10065e	1	8	0	1	0	7	4.5
10067c	2	7	0	1	0	6	4.5
10067e	1	8	0	1	0	7	4.5
10080b	1	8	0	1	0	7	4.5
10083c	1	8	0	1	0	7	4.5
10092e	1	8	0	1	0	7	4.5
10092f	1	8	0	1	0	7	4.5
10107b	2	7	0	1	0	6	4.5
10031i	3	7	0	1	0	6	5
10035c	3	7	1	0	1	6	5
10041a	1	9	0	1	0	8	5
10041f	1	9	0	1	0	8	5
10047a	1	9	0	1	0	8	5
10065a	1	9	0	1	0	8	5
10067j	3	7	0	1	0	6	5
10041l	3	8	0	1	0	7	5.5
10001d	4	8	1	0	1	7	6
10010b	4	8	1	0	1	7	6
10016d	4	8	1	0	1	7	6
10021d	3	9	0	1	0	8	6
10006b	4	9	1	0	1	8	6.5
10027a	6	7	0	1	0	6	6.5
10031g	4	9	1	0	1	8	6.5
10041j	4	9	0	1	0	8	6.5
10067h	4	9	0	1	0	8	6.5
10092j	4	9	0	1	0	8	6.5
10115b	4	9	0	1	0	8	6.5
10016b	3	11	0	1	0	10	7
10094a	6	8	1	0	1	7	7
10002b	6	9	1	0	1	8	7.5
10003d	5	10	1	0	1	9	7.5
10021b	6	9	1	0	1	8	7.5
10042e	5	10	1	0	1	9	7.5
10064e	5	10	1	0	1	9	7.5
10080a	1	14	0	1	0	13	7.5
10080e	6	9	1	0	1	8	7.5
10080h	5	10	1	0	1	9	7.5
10083g	5	10	1	0	1	9	7.5
10097f	5	10	1	0	1	9	7.5
10099e	5	10	1	0	1	9	7.5
10107a	7	8	0	1	0	7	7.5
10064a	7	9	1	0	1	8	8
10083b	8	10	1	0	1	9	9
10094c	7	11	1	0	1	10	9
10001b	6	13	1	0	1	12	9.5
10054a	8	13	0	1	0	12	10.5
10067a	8	13	0	1	0	12	10.5
10083a	8	13	0	1	0	12	10.5
10065f	9	13	0	1	0	12	11
10107c	9	13	1	0	1	12	11
10080d	8	15	0	1	0	14	11.5
10092a	9	14	0	1	0	13	11.5
10012j	10	14	0	1	0	13	12
10065j	10	14	0	1	0	13	12
10083d	10	14	0	1	0	13	12
10001c	10	15	1	0	1	14	12.5
10012i	10	15	1	0	1	14	12.5
10024b	10	15	0	1	0	14	12.5
10024d	10	15	1	0	1	14	12.5
10031h	10	15	1	0	1	14	12.5
10035f	10	15	1	0	1	14	12.5
10041k	10	15	1	0	1	14	12.5
10067i	10	15	1	0	1	14	12.5
10101d	10	15	1	0	1	14	12.5
10107f	10	15	1	0	1	14	12.5
10115c	10	15	1	0	1	14	12.5
10010e	11	15	1	0	1	14	13
10010f	11	15	1	0	1	14	13
10035b	10	16	1	0	1	15	13
10098f	11	15	1	0	1	14	13
10001f	11	16	1	0	1	15	13.5
10002d	11	16	1	0	1	15	13.5
10006d	12	15	1	0	1	14	13.5
10024c	11	16	1	0	1	15	13.5
10094d	11	16	1	0	1	15	13.5
10033f	13	15	1	0	1	14	14
10042b	13	15	1	0	1	14	14
10054e	13	15	1	0	1	14	14
10064d	13	15	1	0	1	14	14
10080g	13	15	1	0	1	14	14
10083e	11	17	1	0	1	16	14
10097e	13	15	1	0	1	14	14
10099c	13	15	1	0	1	14	14
10006e	12	17	1	0	1	16	14.5
10012e	13	16	1	0	1	15	14.5
10016g	14	15	1	0	1	14	14.5
10027d	14	15	1	0	1	14	14.5
10047f	14	15	1	0	1	14	14.5
10064c	14	15	1	0	1	14	14.5
10065h	14	15	1	0	1	14	14.5
10067f	13	16	1	0	1	15	14.5
10080f	14	15	1	0	1	14	14.5
10092n	12	17	1	0	1	16	14.5
10003c	14	16	1	0	1	15	15
10021e	14	16	1	0	1	15	15
10042d	14	16	1	0	1	15	15
10083f	14	16	1	0	1	15	15
10097d	15	16	1	0	1	15	15.5
10098d	14	17	1	0	1	16	15.5
10001g	14	19	1	0	1	18	16.5
10002e	14	19	1	0	1	18	16.5
10016a	13	20	1	0	1	19	16.5
10016h	14	19	1	0	1	18	16.5
10024e	14	19	1	0	1	18	16.5
10027e	14	19	1	0	1	18	16.5
10035g	14	19	1	0	1	18	16.5
10047g	14	19	1	0	1	18	16.5
10054g	14	19	1	0	1	18	16.5
10094e	14	19	1	0	1	18	16.5
10101e	14	19	1	0	1	18	16.5
10107g	14	19	1	0	1	18	16.5
10115d	14	19	1	0	1	18	16.5
10033e	16	18	0	1	0	17	17
10097b	15	19	1	0	1	18	17
10101a	15	19	1	0	1	18	17
10024a	14	21	1	0	1	20	17.5
10031d	17	18	1	0	1	17	17.5
10035a	14	21	1	0	1	20	17.5
10054c	17	18	1	0	1	17	17.5
10094b	16	20	1	0	1	19	18
10002a	15	22	1	0	1	21	18.5
10003a	16	21	1	0	1	20	18.5
10099d	16	21	1	0	1	20	18.5
10010a	17	21	1	0	1	20	19
10021a	16	23	1	0	1	22	19.5
10098b	18	22	1	0	1	21	20
10003b	18	24	1	0	1	23	21
10006a	19	23	1	0	1	22	21
10099a	19	23	1	0	1	22	21
10115a	19	23	1	0	1	22	21
10027b	21	24	1	0	1	23	22.5
10042a	21	24	1	0	1	23	22.5
10064b	21	24	1	0	1	23	22.5

## Sheet: plot obs
Cone ID	Cone Species	Plot ID	Entry	Obs 1	Obs 2	Present / Absent	JMP right censor	Obs 3	Present / Absent	JMP Censor
Unique	PSME / PIEN	RSMP random pt.	Date entered study	Day	Day	P = 1 / A = 0	Censored = 1 / Event occurred = 0	Day	P = 1 / A = 0	Censored = 1 / Event occurred = 0
155	PSME	1	2007-11-10	1	8	1	1
156	PIEN	1	2007-11-10	1	8	1	1
166	PSME	1	2007-11-10	1	8	1	1
174	PIEN	1	2007-11-10	1	8	1	1
197	PIEN	1	2007-11-10	1	8	1	1
251	PSME	1	2007-11-10	1	8	1	1
301	PSME	3	2007-10-29	1	5	0	0
302	PIEN	3	2007-10-29	1	5	1	1	7	1	1
303	PSME	2	2007-10-29	1	5	0	0
304	PIEN	1	2007-11-03	1	8	0	0
305	PSME	2	2007-10-29	1	5	1	1	6	1	1
306	PIEN	2	2007-10-29	1	5	1	1	6	1	1
307	PSME	2	2007-10-29	1	5	0	0
308	PIEN	2	2007-10-29	1	5	0	0
309	PIEN	2	2007-10-29	1	5	0	0
310	PIEN	2	2007-10-29	1	5	1	1	6	1	1
311	PSME	2	2007-10-29	1	5	1	1	6	0	0
312	PSME	2	2007-10-29	1	5	0	0
313	PSME	2	2007-10-29	1	5	0	0
314	PSME	2	2007-10-29	1	5	0	0
315	PIEN	2	2007-10-29	1	5	1	1	6	1	1
316	PSME	2	2007-10-29	1	5	0	0
317	PIEN	2	2007-10-29	1	5	1	1	6	0	0
318	PIEN	2	2007-10-29	1	5	0	0
319	PIEN	2	2007-10-29	1	5	1	1	6	1	1
320	PIEN	3	2007-10-29	1	5	1	1	7	1	1
321	PIEN	3	2007-10-29	1	5	1	1	7	1	1
322	PIEN	3	2007-10-29	1	5	1	1	7	1	1
323	PIEN	3	2007-10-29	1	5	1	1	7	1	1
324	PSME	3	2007-10-29	1	5	1	1	7	1	1
325	PSME	3	2007-10-29	1	5	1	1	7	0	0
326	PSME	1	2007-11-03	1	8	0	0
327	PIEN	6	2007-10-29	1	6	0	0
328	PSME	5	2007-10-29	1	6	0	0
329	PSME	1	2007-11-03	1	8	0	0
330	PSME	1	2007-11-03	1	8	1	1
331	PSME	1	2007-11-03	1	8	0	0
332	PIEN	5	2007-10-29	1	6	1	1
333	PSME	5	2007-10-29	1	6	0	0
334	PIEN	5	2007-10-29	1	6	1	1
335	PSME	5	2007-10-29	1	6	0	0
336	PSME	5	2007-10-29	1	6	0	0
337	PIEN	5	2007-10-29	1	6	1	1
338	PIEN	5	2007-10-29	1	6	1	1
339	PSME	5	2007-10-29	1	6	0	0
340	PIEN	5	2007-10-29	1	6	1	1
341	PIEN	5	2007-10-29	1	6	1	1
342	PIEN	5	2007-10-29	1	6	1	1
343	PSME	5	2007-10-29	1	6	0	0
344	PSME	5	2007-10-29	1	6	1	1
345	PSME	5	2007-10-29	1	6	0	0
346	PIEN	5	2007-10-29	1	6	1	1
347	PSME	1	2007-10-29	1	6	1	1
348	PSME	1	2007-10-29	1	6	0	0
349	PIEN	1	2007-10-29	1	6	0	0
350	PSME	1	2007-10-29	1	6	0	0
351	PSME	1	2007-11-03	1	8	0	0
352	PIEN	3	2007-10-29	1	5	1	1	7	1	1
353	PIEN	6	2007-10-29	1	6	0	0
354	PSME	1	2007-11-03	1	8	0	0
355	PSME	6	2007-10-29	1	6	0	0
356	PSME	6	2007-10-29	1	6	0	0
357	PSME	1	2007-11-03	1	8	1	1
358	PIEN	1	2007-11-03	1	8	0	0
359	PIEN	6	2007-10-29	1	6	0	0
360	PIEN	6	2007-10-29	1	6	0	0
361	PIEN	6	2007-10-29	1	6	0	0
362	PSME	6	2007-10-29	1	6	0	0
363	PIEN	6	2007-10-29	1	6	0	0
364	PSME	1	2007-10-29	1	6	0	0
365	PIEN	1	2007-10-29	1	6	0	0
366	PIEN	1	2007-10-29	1	6	0	0
367	PIEN	1	2007-10-29	1	6	0	0
368	PIEN	1	2007-10-29	1	6	0	0
369	PSME	1	2007-10-29	1	6	0	0
370	PSME	1	2007-10-29	1	6	1	1
371	PIEN	1	2007-10-29	1	6	0	0
372	PSME	1	2007-10-29	1	6	0	0
373	PSME	1	2007-10-29	1	6	0	0
374	PIEN	1	2007-10-29	1	6	0	0
375	PIEN	1	2007-10-29	1	6	0	0
376	PIEN	3	2007-10-29	1	5	1	1	7	1	1
377	PSME	6	2007-10-29	1	6	0	0
378	PSME	6	2007-10-29	1	6	0	0
379	PSME	1	2007-11-03	1	8	1	1
380	PSME	6	2007-10-29	1	6	0	0
381	PSME	6	2007-11-03	1	8	0	0
382	PSME	6	2007-10-29	1	6	0	0
383	PSME	3	2007-10-29	1	5	0	0
384	PSME	3	2007-10-29	1	5	0	0
385	PIEN	1	2007-11-03	1	8	0	0
386	PSME	3	2007-10-29	1	5	0	0
387	PIEN	3	2007-10-29	1	5	1	1	7	1	1
388	PSME	3	2007-10-29	1	5	0	0
389	PSME	3	2007-10-29	1	5	0	0
390	PIEN	1	2007-11-03	1	8	0	0
391	PIEN	1	2007-11-03	1	8	0	0
392	PIEN	6	2007-10-29	1	6	0	0
393	PSME	6	2007-11-03	1	8	0	0
394	PSME	6	2007-11-03	1	8	0	0
395	PIEN	1	2007-11-03	1	8	0	0
396	PIEN	6	2007-11-03	1	8	0	0
397	PSME	6	2007-10-29	1	6	0	0
398	PIEN	1	2007-11-03	1	8	1	1
399	PIEN	6	2007-10-29	1	6	0	0
400	PIEN	1	2007-11-03	1	8	1	1
701	PSME	1	2007-11-10	1	8	1	1
702	PSME	2	2007-11-03	1	8	0	0
703	PIEN	2	2007-11-03	1	8	0	0
704	PSME	5	2007-11-10	1	8	1	1
705	PIEN	5	2007-11-10	1	8	1	1
706	PSME	1	2007-11-10	1	8	1	1
708	PSME	5	2007-11-10	1	8	0	0
709	PIEN	3	2007-11-04	1	7	1	1
710	PSME	5	2007-11-10	1	8	0	0
711	PSME	5	2007-11-03	1	8	0	0
712	PSME	2	2007-11-03	1	8	0	0
713	PIEN	5	2007-11-03	1	8	1	1
714	PIEN	5	2007-11-03	1	8	1	1
715	PIEN	5	2007-11-03	1	8	1	1
716	PIEN	5	2007-11-03	1	8	1	1
717	PSME	5	2007-11-03	1	8	1	1
718	PIEN	2	2007-11-03	1	8	1	1
719	PIEN	2	2007-11-03	1	8	1	1
720	PIEN	2	2007-11-03	1	8	0	0
721	PIEN	2	2007-11-03	1	8	1	1
722	PSME	2	2007-11-03	1	8	0	0
723	PSME	2	2007-11-03	1	8	0	0
724	PSME	2	2007-11-03	1	8	0	0
725	PIEN	2	2007-11-03	1	8	1	1
726	PSME	5	2007-11-10	1	8	1	1
727	PSME	1	2007-11-10	1	8	0	0
728	PIEN	2	2007-11-03	1	8	0	0
729	PIEN	6	2007-11-03	1	8	0	0
730	PIEN	6	2007-11-03	1	8	0	0
731	PIEN	6	2007-11-03	1	8	0	0
732	PSME	6	2007-11-03	1	8	0	0
733	PSME	6	2007-11-03	1	8	0	0
734	PSME	6	2007-11-03	1	8	0	0
735	PSME	6	2007-11-03	1	8	0	0
736	PIEN	6	2007-11-03	1	8	1	1
737	PSME	6	2007-11-03	1	8	0	0
738	PIEN	6	2007-11-03	1	8	0	0
739	PIEN	6	2007-11-03	1	8	0	0
740	PIEN	6	2007-11-03	1	8	0	0
741	PSME	5	2007-11-03	1	8	0	0
742	PSME	5	2007-11-03	1	8	0	0
743	PIEN	5	2007-11-03	1	8	1	1
744	PSME	5	2007-11-03	1	8	1	1
745	PIEN	5	2007-11-03	1	8	1	1
746	PIEN	5	2007-11-03	1	8	1	1
747	PSME	5	2007-11-03	1	8	0	0
748	PSME	5	2007-11-03	1	8	1	1
749	PIEN	5	2007-11-03	1	8	0	0
750	PSME	5	2007-11-10	1	8	0	0
751	PIEN	1	2007-11-10	1	8	0	0
752	PIEN	5	2007-11-10	1	8	1	1
753	PIEN	1	2007-11-10	1	8	1	1
754	PSME	5	2007-11-03	1	8	0	0
755	PSME	2	2007-11-03	1	8	0	0
756	PSME	2	2007-11-03	1	8	0	0
757	PSME	2	2007-11-03	1	8	0	0
758	PIEN	5	2007-11-10	1	8	1	1
759	PIEN	2	2007-11-03	1	8	0	0
760	PSME	5	2007-11-10	1	8	0	0
761	PSME	3	2007-11-04	1	7	0	0
762	PIEN	3	2007-11-04	1	7	1	1
763	PSME	3	2007-11-04	1	7	0	0
764	PIEN	3	2007-11-04	1	7	1	1
765	PSME	3	2007-11-04	1	7	0	0
766	PSME	3	2007-11-04	1	7	0	0
767	PIEN	3	2007-11-04	1	7	1	1
768	PIEN	3	2007-11-04	1	7	0	0
769	PSME	3	2007-11-04	1	7	0	0
770	PIEN	3	2007-11-04	1	7	1	1
771	PIEN	3	2007-11-04	1	7	1	1
772	PIEN	3	2007-11-04	1	7	1	1
773	PSME	3	2007-11-04	1	7	0	0
774	PSME	3	2007-11-04	1	7	0	0
775	PSME	3	2007-11-04	1	7	0	0
776	PSME	2	2007-11-10	1	8	0	0
777	PIEN	2	2007-11-10	1	8	1	1
778	PIEN	2	2007-11-10	1	8	1	1
779	PSME	2	2007-11-10	1	8	0	0
780	PIEN	1	2007-11-10	1	8	1	1
781	PIEN	5	2007-11-10	1	8	1	1
782	PIEN	2	2007-11-10	1	8	1	1
783	PSME	2	2007-11-10	1	8	0	0
784	PSME	2	2007-11-10	1	8	0	0
785	PIEN	2	2007-11-10	1	8	0	0
786	PSME	2	2007-11-10	1	8	1	1
787	PIEN	2	2007-11-10	1	8	1	1
788	PIEN	1	2007-11-10	1	8	1	1
789	PIEN	2	2007-11-10	1	8	1	1
790	PSME	2	2007-11-10	1	8	0	0
791	PSME	2	2007-11-10	1	8	0	0
792	PIEN	2	2007-11-10	1	8	0	0
793	PSME	2	2007-11-10	1	8	0	0
794	PIEN	2	2007-11-10	1	8	1	1
795	PIEN	5	2007-11-10	1	8	0	0
796	PSME	5	2007-11-10	1	8	0	0
797	PIEN	5	2007-11-10	1	8	1	1
798	PIEN	5	2007-11-10	1	8	1	1
799	PSME	5	2007-11-10	1	8	0	0
800	PIEN	5	2007-11-10	1	8	1	1
1000	PSME	1	2007-11-10	1	8	1	1
1001	PIEN	1	2007-11-10	1	8	1	1
1002	PSME	1	2007-11-10	1	8	1	1
1003	PSME	6	2007-11-10	1	8	0	0
1004	PIEN	6	2007-11-10	1	8	1	1
1005	PIEN	6	2007-11-10	1	8	1	1
1006	PSME	6	2007-11-10	1	8	0	0
1007	PIEN	6	2007-11-10	1	8	1	1
1008	PSME	6	2007-11-10	1	8	0	0
1009	PSME	6	2007-11-10	1	8	0	0
1010	PIEN	6	2007-11-10	1	8	0	0
1011	PSME	6	2007-11-10	1	8	0	0
1012	PSME	6	2007-11-10	1	8	0	0
1013	PIEN	6	2007-11-10	1	8	1	1
1014	SPME	6	2007-11-10	1	8	0	0
1015	PIEN	6	2007-11-10	1	8	0	0
1016	PSME	6	2007-11-10	1	8	0	0
1017	PIEN	6	2007-11-10	1	8	0	0
1018	PIEN	6	2007-11-10	1	8	1	1
1019	PIEN	3	2007-11-10	1	8	1	1
1020	PSME	3	2007-11-10	1	8	1	1
1021	PSME	3	2007-11-10	1	8	0	0
1022	PIEN	3	2007-11-10	1	8	1	1
1023	PSME	3	2007-11-10	1	8	0	0
1024	PIEN	3	2007-11-10	1	8	0	0
1025	PIEN	3	2007-11-10	1	8	1	1
1026	PSME	3	2007-11-10	1	8	0	0
1027	PIEN	3	2007-11-10	1	8	1	1
1028	PSME	3	2007-11-10	1	8	0	0
1029	PSME	3	2007-11-10	1	8	0	0
1030	PIEN	3	2007-11-10	1	8	1	1
1031	PIEN	3	2007-11-10	1	8	1	1
1032	PIEN	3	2007-11-10	1	8	1	1
1033	PSME	3	2007-11-10	1	8	0	0
1034	PSME	3	2007-11-10	1	8	0	0

## Sheet: cone specific
Cone ID	Cone Species	start date	end date	count	Treatment	median survival estimate	JMP right censor	NEAR_FID	NEAR_DIST	day entered	Entry Date	Entry Week
10021g	PIEN	1	6	1	Excluder	3.5	0	16	23.1015	106	2010-11-21	11
10098a	PIEN	1	6	1	Excluder	3.5	0	17	108.524	16	2010-09-22	3
10098g	PIEN	6		1	Excluder	3.5	1	65	102.614	106	2010-11-21	11
10047b	PIEN	7		1	Excluder	4	1	40	29.1454	30	2010-10-06	5
10010b	PIEN	8		1	Excluder	6	1	10	166.98	34	2010-10-10	5
10094a	PIEN	8		1	Excluder	7	1	96	2.6738	16	2010-09-22	3
10002b	PIEN	9		1	Excluder	7.5	1	47	77.8538	36	2010-10-12	6
10021b	PIEN	9		1	Excluder	7.5	1	16	18.7714	36	2010-10-12	6
10064a	PIEN	9		1	Excluder	8	1	13	132.715	15	2010-09-21	3
10064e	PIEN	10		1	Excluder	7.5	1	13	139.274	102	2010-11-17	11
10099e	PIEN	10		1	Excluder	7.5	1	65	73.722	102	2010-11-17	11
10094c	PIEN	11		1	Excluder	9	1	96	5.88885	41	2010-10-17	6
10107c	PIEN	13		1	Excluder	11	1	21	64.2604	29	2010-10-05	5
10010e	PIEN	15		1	Excluder	13	1	10	160.925	48	2010-10-24	7
10010f	PIEN	15		1	Excluder	13	1	10	165.624	92	2010-11-07	9
10027d	PIEN	15		1	Excluder	14.5	1	45	109.004	49	2010-10-25	7
10042b	PIEN	15		1	Excluder	14	1	61	88.7932	37	2010-10-13	6
10064d	PIEN	15		1	Excluder	14	1	13	130.884	58	2010-11-03	9
10099c	PIEN	15		1	Excluder	14	1	65	58.8844	44	2010-10-20	7
10107f	PIEN	15		1	Excluder	12.5	1	21	68.0015	49	2010-10-25	7
10002d	PIEN	16		1	Excluder	13.5	1	47	77.218	48	2010-10-24	7
10021e	PIEN	16		1	Excluder	15	1	16	14.189	57	2010-11-02	9
10042d	PIEN	16		1	Excluder	15	1	57	83.9372	57	2010-11-02	9
10027e	PIEN	19		1	Excluder	16.5	1	45	92.1991	93	2010-11-08	9
10094e	PIEN	19		1	Excluder	16.5	1	96	7.38724	93	2010-11-08	9
10097b	PIEN	19		1	Excluder	17	1	16	140.483	21	2010-09-27	3
10101a	PIEN	19		1	Excluder	17	1	92	54.2558	23	2010-09-29	4
10101e	PIEN	19		1	Excluder	16.5	1	92	43.7238	93	2010-11-08	9
10107g	PIEN	19		1	Excluder	16.5	1	21	63.6919	93	2010-11-08	9
10115d	PIEN	19		1	Excluder	16.5	1	65	25.5866	93	2010-11-08	9
10094b	PIEN	20		1	Excluder	18	1	96	5.89229	23	2010-09-29	4
10003a	PIEN	21		1	Excluder	18.5	1	7	153.293	15	2010-09-21	3
10010a	PIEN	21		1	Excluder	19	1	61	168.416	15	2010-09-21	3
10021a	PIEN	23		1	Excluder	19.5	1	16	20.6575	15	2010-09-21	3
10042a	PIEN	24		1	Excluder	22.5	1	57	91.7284	15	2010-09-21	3
10006c	PIEN	1	3	1	LCT	2	0	49	37.2225	49	2010-10-25	7
10012a	PIEN	1	5	1	LCT	3	0	3	99.8978	2	2010-09-08	1
10012d	PIEN	1	3	1	LCT	2	0	3	90.3729	21	2010-09-27	3
10012g	PIEN	1	4	1	LCT	2.5	0	3	93.3425	41	2010-10-17	6
10031a	PIEN	1	6	1	LCT	3.5	0	96	1.46123	1	2010-09-07	1
10033b	PIEN	1	8	1	LCT	4.5	0	16	78.1233	23	2010-09-29	4
10033g	PIEN	1	5	1	LCT	3	0	16	58.1596	102	2010-11-17	11
10041d	PIEN	1	7	1	LCT	4	0	92	17.5964	15	2010-09-21	3
10041h	PIEN	1	4	1	LCT	2.5	0	43	20.0146	34	2010-10-10	5
10041i	PIEN	1	5	1	LCT	3	0	92	15.7243	37	2010-10-13	6
10041n	PIEN	1	5	1	LCT	3	0	92	21.5265	102	2010-11-17	11
10065b	PIEN	1	6	1	LCT	3.5	0	27	233.148	9	2010-09-15	2
10065k	PIEN	1	6	1	LCT	3.5	0	27	233.457	106	2010-11-21	11
10067d	PIEN	1	3	1	LCT	2	0	21	193.306	21	2010-09-27	3
10067e	PIEN	1	8	1	LCT	4.5	0	21	187.325	23	2010-09-29	4
10067g	PIEN	1	5	1	LCT	3	0	21	194.282	44	2010-10-20	7
10092c	PIEN	1	6	1	LCT	3.5	0	21	122.883	16	2010-09-22	3
10092f	PIEN	1	8	1	LCT	4.5	0	21	131.307	29	2010-10-05	5
10092h	PIEN	1	4	1	LCT	2.5	0	21	139.106	41	2010-10-17	6
10092l	PIEN	1	5	1	LCT	3	0	21	120.038	58	2010-11-03	9
10067j	PIEN	3	7	1	LCT	5	0	21	171.297	100	2010-11-15	10
10035d	PIEN	4		1	LCT	2.5	1	65	109.436	41	2010-10-17	6
10067h	PIEN	4	9	1	LCT	6.5	0	21	192.56	48	2010-10-24	7
10092j	PIEN	4	9	1	LCT	6.5	0	21	139.519	48	2010-10-24	7
10035c	PIEN	7		1	LCT	5	1	65	100.482	35	2010-10-11	5
10001d	PIEN	8		1	LCT	6	1	13	290.662	34	2010-10-10	5
10016d	PIEN	8		1	LCT	6	1	10	108.845	34	2010-10-10	5
10080d	PIEN	8	15	1	LCT	11.5	0	22	25.2454	23	2010-09-29	4
10006b	PIEN	9		1	LCT	6.5	1	49	20.7074	41	2010-10-17	6
10031g	PIEN	9		1	LCT	6.5	1	96	11.0592	48	2010-10-24	7
10065f	PIEN	9	13	1	LCT	11	0	27	243.873	29	2010-10-05	5
10080e	PIEN	9		1	LCT	7.5	1	22	23.4631	36	2010-10-12	6
10012j	PIEN	10	14	1	LCT	12	0	3	102.72	93	2010-11-08	9
10001b	PIEN	13		1	LCT	9.5	1	13	285.48	9	2010-09-15	2
10006d	PIEN	15		1	LCT	13.5	1	49	48.8154	51	2010-10-27	8
10016g	PIEN	15		1	LCT	14.5	1	10	123.596	49	2010-10-25	7
10031h	PIEN	15		1	LCT	12.5	1	96	11.4214	56	2010-11-01	8
10033f	PIEN	15		1	LCT	14	1	16	43.478	58	2010-11-03	9
10035f	PIEN	15		1	LCT	12.5	1	65	98.7769	49	2010-10-25	7
10054e	PIEN	15		1	LCT	14	1	21	154.487	44	2010-10-20	7
10065h	PIEN	15		1	LCT	14.5	1	27	245.465	44	2010-10-20	7
10080f	PIEN	15		1	LCT	14.5	1	22	38.2674	44	2010-10-20	7
10012e	PIEN	16		1	LCT	14.5	1	3	103.62	23	2010-09-29	4
10035b	PIEN	16		1	LCT	13	1	65	106.145	21	2010-09-27	3
10067f	PIEN	16		1	LCT	14.5	1	21	175.7	29	2010-10-05	5
10083e	PIEN	17		1	LCT	14	1	13	211.472	41	2010-10-17	6
10031d	PIEN	18		1	LCT	17.5	1	96	5.36211	21	2010-09-27	3
10054c	PIEN	18		1	LCT	17.5	1	21	160.753	21	2010-09-27	3
10016h	PIEN	19		1	LCT	16.5	1	10	161.219	93	2010-11-08	9
10024e	PIEN	19		1	LCT	16.5	1	45	273.496	93	2010-11-08	9
10016a	PIEN	20		1	LCT	16.5	1	10	112.407	2	2010-09-08	1
10024a	PIEN	21		1	LCT	17.5	1	45	282.941	1	2010-09-07	1
10021f	PSME	1	5	1	Excluder	3	0	16	26.1102	102	2010-11-17	11
10042c	PSME	1	7	1	Excluder	4	0	61	99.2038	51	2010-10-27	8
10047a	PSME	1	9	1	Excluder	5	0	40	31.1824	23	2010-09-29	4
10097a	PSME	1	7	1	Excluder	4	0	16	144.446	15	2010-09-21	3
10098e	PSME	1	5	1	Excluder	3	0	17	76.0945	58	2010-11-03	9
10101b	PSME	1	4	1	Excluder	2.5	0	61	58.0548	41	2010-10-17	6
10101c	PSME	1	6	1	Excluder	3.5	0	61	52.0188	44	2010-10-20	7
10107b	PSME	2	7	1	Excluder	4.5	0	21	64.8409	22	2010-09-28	4
10021d	PSME	3	9	1	Excluder	6	0	16	11.982	49	2010-10-25	7
10115b	PSME	4	9	1	Excluder	6.5	0	65	17.1846	41	2010-10-17	6
10010g	PSME	6		1	Excluder	3.5	1	61	149.574	106	2010-11-21	11
10027a	PSME	6	7	1	Excluder	6.5	0	45	108.038	16	2010-09-22	3
10047c	PSME	6		1	Excluder	4	1	40	35.2889	36	2010-10-12	6
10107a	PSME	7	8	1	Excluder	7.5	0	21	73.6532	15	2010-09-21	3
10003d	PSME	10		1	Excluder	7.5	1	7	162.161	102	2010-11-17	11
10042e	PSME	10		1	Excluder	7.5	1	57	91.7819	102	2010-11-17	11
10097f	PSME	10		1	Excluder	7.5	1	16	153.178	102	2010-11-17	11
10047f	PSME	15		1	Excluder	14.5	1	40	22.0416	49	2010-10-25	7
10064c	PSME	15		1	Excluder	14.5	1	13	134.132	44	2010-10-20	7
10097e	PSME	15		1	Excluder	14	1	16	139.861	58	2010-11-03	9
10098f	PSME	15		1	Excluder	13	1	17	115.915	92	2010-11-07	9
10101d	PSME	15		1	Excluder	12.5	1	92	56.6606	49	2010-10-25	7
10115c	PSME	15		1	Excluder	12.5	1	65	25.5882	49	2010-10-25	7
10003c	PSME	16		1	Excluder	15	1	7	149.114	57	2010-11-02	9
10094d	PSME	16		1	Excluder	13.5	1	96	9.66484	48	2010-10-24	7
10097d	PSME	16		1	Excluder	15.5	1	16	144.466	43	2010-10-19	7
10098d	PSME	17		1	Excluder	15.5	1	17	96.8648	43	2010-10-19	7
10002e	PSME	19		1	Excluder	16.5	1	47	68.7837	93	2010-11-08	9
10047g	PSME	19		1	Excluder	16.5	1	40	46.5679	93	2010-11-08	9
10099d	PSME	21		1	Excluder	18.5	1	65	65.1872	58	2010-11-03	9
10002a	PSME	22		1	Excluder	18.5	1	47	74.2646	16	2010-09-22	3
10098b	PSME	22		1	Excluder	20	1	17	105.072	21	2010-09-27	3
10099a	PSME	23		1	Excluder	21	1	65	49.4502	20	2010-09-26	3
10115a	PSME	23		1	Excluder	21	1	65	17.03	20	2010-09-26	3
10003b	PSME	24		1	Excluder	21	1	7	153.864	34	2010-10-10	5
10027b	PSME	24		1	Excluder	22.5	1	45	105.622	22	2010-09-28	4
10064b	PSME	24		1	Excluder	22.5	1	13	133.142	23	2010-09-29	4
10001a	PSME	1	8	1	LCT	4.5	0	13	280.674	2	2010-09-08	1
10012b	PSME	1	6	1	LCT	3.5	0	3	89.9673	9	2010-09-15	2
10012c	PSME	1	7	1	LCT	4	0	3	95.16	15	2010-09-21	3
10012f	PSME	1	5	1	LCT	3	0	3	108.318	37	2010-10-13	6
10012h	PSME	1	6	1	LCT	3.5	0	3	99.542	44	2010-10-20	7
10012k	PSME	1	6	1	LCT	3.5	0	3	103.452	106	2010-11-21	11
10016c	PSME	1	5	1	LCT	3	0	10	119.339	30	2010-10-06	5
10016f	PSME	1	6	1	LCT	3.5	0	10	103.896	44	2010-10-20	7
10031b	PSME	1	6	1	LCT	3.5	0	96	12.105	9	2010-09-15	2
10031c	PSME	1	8	1	LCT	4.5	0	96	10.8582	14	2010-09-20	2
10033c	PSME	1	8	1	LCT	4.5	0	16	69.0776	29	2010-10-05	5
10041a	PSME	1	9	1	LCT	5	0	43	25.2105	1	2010-09-07	1
10041b	PSME	1	1	1	LCT	1	0	43	24.6937	9	2010-09-15	2
10041c	PSME	1	6	1	LCT	3.5	0	43	12.3275	9	2010-09-15	2
10041e	PSME	1	3	1	LCT	2	0	43	27.062	21	2010-09-27	3
10041f	PSME	1	9	1	LCT	5	0	43	23.492	23	2010-09-29	4
10041g	PSME	1	5	1	LCT	3	0	43	15.4925	30	2010-10-06	5
10041m	PSME	1	3	1	LCT	2	0	43	22.4455	100	2010-11-15	10
10041o	PSME	1	6	1	LCT	3.5	0	43	26.8989	106	2010-11-21	11
10054b	PSME	1	8	1	LCT	4.5	0	21	151.409	14	2010-09-20	2
10054f	PSME	1	6	1	LCT	3.5	0	47	158.924	58	2010-11-03	9
10065a	PSME	1	9	1	LCT	5	0	27	237.243	1	2010-09-07	1
10065c	PSME	1	8	1	LCT	4.5	0	27	227.243	14	2010-09-20	2
10065d	PSME	1	3	1	LCT	2	0	27	247.24	21	2010-09-27	3
10065e	PSME	1	8	1	LCT	4.5	0	27	246.792	23	2010-09-29	4
10065i	PSME	1	6	1	LCT	3.5	0	27	238.432	58	2010-11-03	9
10067b	PSME	1	2	1	LCT	1.5	0	21	188.801	14	2010-09-20	2
10080a	PSME	1	14	1	LCT	7.5	0	22	28.1195	1	2010-09-07	1
10080b	PSME	1	8	1	LCT	4.5	0	22	36.9263	14	2010-09-20	2
10080c	PSME	1	3	1	LCT	2	0	22	30.9368	21	2010-09-27	3
10083c	PSME	1	8	1	LCT	4.5	0	13	209.92	23	2010-09-29	4
10092b	PSME	1	3	1	LCT	2	0	21	138.787	14	2010-09-20	2
10092d	PSME	1	3	1	LCT	2	0	21	129.098	21	2010-09-27	3
10092e	PSME	1	8	1	LCT	4.5	0	21	130.15	23	2010-09-29	4
10092k	PSME	1	4	1	LCT	2.5	0	21	134.892	56	2010-11-01	8
10092m	PSME	1	4	1	LCT	2.5	0	21	126.011	92	2010-11-07	9
10033a	PSME	2	4	1	LCT	3	0	16	63.9981	20	2010-09-26	3
10033d	PSME	2	6	1	LCT	4	0	16	72.605	36	2010-10-12	6
10067c	PSME	2	7	1	LCT	4.5	0	21	184.028	15	2010-09-21	3
10092g	PSME	2	6	1	LCT	4	0	21	121.181	36	2010-10-12	6
10016b	PSME	3	11	1	LCT	7	0	10	116.721	21	2010-09-27	3
10031i	PSME	3	7	1	LCT	5	0	96	9.51581	100	2010-11-15	10
10041l	PSME	3	8	1	LCT	5.5	0	43	19.5706	93	2010-11-08	9
10041j	PSME	4	9	1	LCT	6.5	0	43	14.2957	41	2010-10-17	6
10031j	PSME	6		1	LCT	3.5	1	96	11.5468	106	2010-11-21	11
10033h	PSME	6		1	LCT	3.5	1	16	72.6292	106	2010-11-21	11
10067k	PSME	6		1	LCT	3.5	1	21	195.986	106	2010-11-21	11
10054a	PSME	8	13	1	LCT	10.5	0	21	157.749	2	2010-09-08	1
10067a	PSME	8	13	1	LCT	10.5	0	21	185.074	2	2010-09-08	1
10083a	PSME	8	13	1	LCT	10.5	0	13	204.898	2	2010-09-08	1
10092a	PSME	9	14	1	LCT	11.5	0	21	132.864	1	2010-09-07	1
10024b	PSME	10	15	1	LCT	12.5	0	45	282.447	21	2010-09-27	3
10065j	PSME	10	14	1	LCT	12	0	27	227.422	93	2010-11-08	9
10080h	PSME	10		1	LCT	7.5	1	22	18.3742	102	2010-11-17	11
10083b	PSME	10		1	LCT	9	1	13	207.217	14	2010-09-20	2
10083d	PSME	10	14	1	LCT	12	0	13	213.926	29	2010-10-05	5
10083g	PSME	10		1	LCT	7.5	1	13	215.276	102	2010-11-17	11
10001c	PSME	15		1	LCT	12.5	1	13	283.118	21	2010-09-27	3
10012i	PSME	15		1	LCT	12.5	1	3	95.7469	49	2010-10-25	7
10024d	PSME	15		1	LCT	12.5	1	45	274.139	49	2010-10-25	7
10041k	PSME	15		1	LCT	12.5	1	43	25.2231	49	2010-10-25	7
10067i	PSME	15		1	LCT	12.5	1	21	165.791	56	2010-11-01	8
10080g	PSME	15		1	LCT	14	1	22	37.8246	58	2010-11-03	9
10001f	PSME	16		1	LCT	13.5	1	13	271.067	48	2010-10-24	7
10024c	PSME	16		1	LCT	13.5	1	45	275.889	34	2010-10-10	5
10033e	PSME	16	18	1	LCT	17	0	16	62.203	41	2010-10-17	6
10083f	PSME	16		1	LCT	15	1	13	197.453	57	2010-11-02	9
10006e	PSME	17		1	LCT	14.5	1	49	11.4984	95	2010-11-10	10
10092n	PSME	17		1	LCT	14.5	1	21	146.804	95	2010-11-10	10
10001g	PSME	19		1	LCT	16.5	1	13	275.939	93	2010-11-08	9
10035g	PSME	19		1	LCT	16.5	1	65	104.234	93	2010-11-08	9
10054g	PSME	19		1	LCT	16.5	1	21	150.752	93	2010-11-08	9
10035a	PSME	21		1	LCT	17.5	1	65	97.3688	1	2010-09-07	1
10006a	PSME	23		1	LCT	21	1	49	32.9757	20	2010-09-26	3

## Sheet: JMP intervals
Cone ID	Final -1 Obs	Final Obs.	count	treatment	JMP right censor	median survival estimate	tube treatment
Unique	Start Day	End Day			1 = censored value
155	8		1	plot	1	4.5
156	8		1	plot	1	4.5
166	8		1	plot	1	4.5
174	8		1	plot	1	4.5
197	8		1	plot	1	4.5
251	8		1	plot	1	4.5
301	1	5	1	plot	0	3
302	7		1	plot	1	6
303	1	5	1	plot	0	3
304	1	8	1	plot	0	4.5
305	6		1	plot	1	5.5
306	6		1	plot	1	5.5
307	1	5	1	plot	0	3
308	1	5	1	plot	0	3
309	1	5	1	plot	0	3
310	6		1	plot	1	5.5
311	5	6	1	plot	0	5.5
312	1	5	1	plot	0	3
313	1	5	1	plot	0	3
314	1	5	1	plot	0	3
315	6		1	plot	1	5.5
316	1	5	1	plot	0	3
317	5	6	1	plot	0	5.5
318	1	5	1	plot	0	3
319	6		1	plot	1	5.5
320	7		1	plot	1	6
321	7		1	plot	1	6
322	7		1	plot	1	6
323	7		1	plot	1	6
324	7		1	plot	1	6
325	5	7	1	plot	0	6
326	1	8	1	plot	0	4.5
327	1	6	1	plot	0	3.5
328	1	6	1	plot	0	3.5
329	1	8	1	plot	0	4.5
330	8		1	plot	1	4.5
331	1	8	1	plot	0	4.5
332	6		1	plot	1	3.5
333	1	6	1	plot	0	3.5
334	6		1	plot	1	3.5
335	1	6	1	plot	0	3.5
336	1	6	1	plot	0	3.5
337	6		1	plot	1	3.5
338	6		1	plot	1	3.5
339	1	6	1	plot	0	3.5
340	6		1	plot	1	3.5
341	6		1	plot	1	3.5
342	6		1	plot	1	3.5
343	1	6	1	plot	0	3.5
344	6		1	plot	1	3.5
345	1	6	1	plot	0	3.5
346	6		1	plot	1	3.5
347	6		1	plot	1	3.5
348	1	6	1	plot	0	3.5
349	1	6	1	plot	0	3.5
350	1	6	1	plot	0	3.5
351	1	8	1	plot	0	4.5
352	7		1	plot	1	6
353	1	6	1	plot	0	3.5
354	1	8	1	plot	0	4.5
355	1	6	1	plot	0	3.5
356	1	6	1	plot	0	3.5
357	8		1	plot	1	4.5
358	1	8	1	plot	0	4.5
359	1	6	1	plot	0	3.5
360	1	6	1	plot	0	3.5
361	1	6	1	plot	0	3.5
362	1	6	1	plot	0	3.5
363	1	6	1	plot	0	3.5
364	1	6	1	plot	0	3.5
365	1	6	1	plot	0	3.5
366	1	6	1	plot	0	3.5
367	1	6	1	plot	0	3.5
368	1	6	1	plot	0	3.5
369	1	6	1	plot	0	3.5
370	6		1	plot	1	3.5
371	1	6	1	plot	0	3.5
372	1	6	1	plot	0	3.5
373	1	6	1	plot	0	3.5
374	1	6	1	plot	0	3.5
375	1	6	1	plot	0	3.5
376	7		1	plot	1	6
377	1	6	1	plot	0	3.5
378	1	6	1	plot	0	3.5
379	8		1	plot	1	4.5
380	1	6	1	plot	0	3.5
381	1	8	1	plot	0	4.5
382	1	6	1	plot	0	3.5
383	1	5	1	plot	0	3
384	1	5	1	plot	0	3
385	1	8	1	plot	0	4.5
386	1	5	1	plot	0	3
387	7		1	plot	1	6
388	1	5	1	plot	0	3
389	1	5	1	plot	0	3
390	1	8	1	plot	0	4.5
391	1	8	1	plot	0	4.5
392	1	6	1	plot	0	3.5
393	1	8	1	plot	0	4.5
394	1	8	1	plot	0	4.5
395	1	8	1	plot	0	4.5
396	1	8	1	plot	0	4.5
397	1	6	1	plot	0	3.5
398	8		1	plot	1	4.5
399	1	6	1	plot	0	3.5
400	8		1	plot	1	4.5
701	8		1	plot	1	4.5
702	1	8	1	plot	0	4.5
703	1	8	1	plot	0	4.5
704	8		1	plot	1	4.5
705	8		1	plot	1	4.5
706	8		1	plot	1	4.5
708	1	8	1	plot	0	4.5
709	7		1	plot	1	4
710	1	8	1	plot	0	4.5
711	1	8	1	plot	0	4.5
712	1	8	1	plot	0	4.5
713	8		1	plot	1	4.5
714	8		1	plot	1	4.5
715	8		1	plot	1	4.5
716	8		1	plot	1	4.5
717	8		1	plot	1	4.5
718	8		1	plot	1	4.5
719	8		1	plot	1	4.5
720	1	8	1	plot	0	4.5
721	8		1	plot	1	4.5
722	1	8	1	plot	0	4.5
723	1	8	1	plot	0	4.5
724	1	8	1	plot	0	4.5
725	8		1	plot	1	4.5
726	8		1	plot	1	4.5
727	1	8	1	plot	0	4.5
728	1	8	1	plot	0	4.5
729	1	8	1	plot	0	4.5
730	1	8	1	plot	0	4.5
731	1	8	1	plot	0	4.5
732	1	8	1	plot	0	4.5
733	1	8	1	plot	0	4.5
734	1	8	1	plot	0	4.5
735	1	8	1	plot	0	4.5
736	8		1	plot	1	4.5
737	1	8	1	plot	0	4.5
738	1	8	1	plot	0	4.5
739	1	8	1	plot	0	4.5
740	1	8	1	plot	0	4.5
741	1	8	1	plot	0	4.5
742	1	8	1	plot	0	4.5
743	8		1	plot	1	4.5
744	8		1	plot	1	4.5
745	8		1	plot	1	4.5
746	8		1	plot	1	4.5
747	1	8	1	plot	0	4.5
748	8		1	plot	1	4.5
749	1	8	1	plot	0	4.5
750	1	8	1	plot	0	4.5
751	1	8	1	plot	0	4.5
752	8		1	plot	1	4.5
753	8		1	plot	1	4.5
754	1	8	1	plot	0	4.5
755	1	8	1	plot	0	4.5
756	1	8	1	plot	0	4.5
757	1	8	1	plot	0	4.5
758	8		1	plot	1	4.5
759	1	8	1	plot	0	4.5
760	1	8	1	plot	0	4.5
761	1	7	1	plot	0	4
762	7		1	plot	1	4
763	1	7	1	plot	0	4
764	7		1	plot	1	4
765	1	7	1	plot	0	4
766	1	7	1	plot	0	4
767	7		1	plot	1	4
768	1	7	1	plot	0	4
769	1	7	1	plot	0	4
770	7		1	plot	1	4
771	7		1	plot	1	4
772	7		1	plot	1	4
773	1	7	1	plot	0	4
774	1	7	1	plot	0	4
775	1	7	1	plot	0	4
776	1	8	1	plot	0	4.5
777	8		1	plot	1	4.5
778	8		1	plot	1	4.5
779	1	8	1	plot	0	4.5
780	8		1	plot	1	4.5
781	8		1	plot	1	4.5
782	8		1	plot	1	4.5
783	1	8	1	plot	0	4.5
784	1	8	1	plot	0	4.5
785	1	8	1	plot	0	4.5
786	8		1	plot	1	4.5
787	8		1	plot	1	4.5
788	8		1	plot	1	4.5
789	8		1	plot	1	4.5
790	1	8	1	plot	0	4.5
791	1	8	1	plot	0	4.5
792	1	8	1	plot	0	4.5
793	1	8	1	plot	0	4.5
794	8		1	plot	1	4.5
795	1	8	1	plot	0	4.5
796	1	8	1	plot	0	4.5
797	8		1	plot	1	4.5
798	8		1	plot	1	4.5
799	1	8	1	plot	0	4.5
800	8		1	plot	1	4.5
1000	8		1	plot	1	4.5
1001	8		1	plot	1	4.5
1002	8		1	plot	1	4.5
1003	1	8	1	plot	0	4.5
1004	8		1	plot	1	4.5
1005	8		1	plot	1	4.5
1006	1	8	1	plot	0	4.5
1007	8		1	plot	1	4.5
1008	1	8	1	plot	0	4.5
1009	1	8	1	plot	0	4.5
1010	1	8	1	plot	0	4.5
1011	1	8	1	plot	0	4.5
1012	1	8	1	plot	0	4.5
1013	8		1	plot	1	4.5
1014	1	8	1	plot	0	4.5
1015	1	8	1	plot	0	4.5
1016	1	8	1	plot	0	4.5
1017	1	8	1	plot	0	4.5
1018	8		1	plot	1	4.5
1019	8		1	plot	1	4.5
1020	8		1	plot	1	4.5
1021	1	8	1	plot	0	4.5
1022	8		1	plot	1	4.5
1023	1	8	1	plot	0	4.5
1024	1	8	1	plot	0	4.5
1025	8		1	plot	1	4.5
1026	1	8	1	plot	0	4.5
1027	8		1	plot	1	4.5
1028	1	8	1	plot	0	4.5
1029	1	8	1	plot	0	4.5
1030	8		1	plot	1	4.5
1031	8		1	plot	1	4.5
1032	8		1	plot	1	4.5
1033	1	8	1	plot	0	4.5
1034	1	8	1	plot	0	4.5
10001a	1	8	1	cone tube	0	4.5	LCT
10001b	13		1	cone tube	1	9.5	LCT
10001c	15		1	cone tube	1	12.5	LCT
10001d	8		1	cone tube	1	6	LCT
10001f	16		1	cone tube	1	13.5	LCT
10001g	19		1	cone tube	1	16.5	LCT
10002a	22		1	cone tube	1	18.5	Excluder
10002b	9		1	cone tube	1	7.5	Excluder
10002d	16		1	cone tube	1	13.5	Excluder
10002e	19		1	cone tube	1	16.5	Excluder
10003a	21		1	cone tube	1	18.5	Excluder
10003b	24		1	cone tube	1	21	Excluder
10003c	16		1	cone tube	1	15	Excluder
10003d	10		1	cone tube	1	7.5	Excluder
10006a	23		1	cone tube	1	21	LCT
10006b	9		1	cone tube	1	6.5	LCT
10006c	1	3	1	cone tube	0	2	LCT
10006d	15		1	cone tube	1	13.5	LCT
10006e	17		1	cone tube	1	14.5	LCT
10010a	21		1	cone tube	1	19	Excluder
10010b	8		1	cone tube	1	6	Excluder
10010e	15		1	cone tube	1	13	Excluder
10010f	15		1	cone tube	1	13	Excluder
10010g	6		1	cone tube	1	3.5	Excluder
10012a	1	5	1	cone tube	0	3	LCT
10012b	1	6	1	cone tube	0	3.5	LCT
10012c	1	7	1	cone tube	0	4	LCT
10012d	1	3	1	cone tube	0	2	LCT
10012e	16		1	cone tube	1	14.5	LCT
10012f	1	5	1	cone tube	0	3	LCT
10012g	1	4	1	cone tube	0	2.5	LCT
10012h	1	6	1	cone tube	0	3.5	LCT
10012i	15		1	cone tube	1	12.5	LCT
10012j	10	14	1	cone tube	0	12	LCT
10012k	1	6	1	cone tube	0	3.5	LCT
10016a	20		1	cone tube	1	16.5	LCT
10016b	3	11	1	cone tube	0	7	LCT
10016c	1	5	1	cone tube	0	3	LCT
10016d	8		1	cone tube	1	6	LCT
10016f	1	6	1	cone tube	0	3.5	LCT
10016g	15		1	cone tube	1	14.5	LCT
10016h	19		1	cone tube	1	16.5	LCT
10021a	23		1	cone tube	1	19.5	Excluder
10021b	9		1	cone tube	1	7.5	Excluder
10021d	3	9	1	cone tube	0	6	Excluder
10021e	16		1	cone tube	1	15	Excluder
10021f	1	5	1	cone tube	0	3	Excluder
10021g	1	6	1	cone tube	0	3.5	Excluder
10024a	21		1	cone tube	1	17.5	LCT
10024b	10	15	1	cone tube	0	12.5	LCT
10024c	16		1	cone tube	1	13.5	LCT
10024d	15		1	cone tube	1	12.5	LCT
10024e	19		1	cone tube	1	16.5	LCT
10027a	6	7	1	cone tube	0	6.5	Excluder
10027b	24		1	cone tube	1	22.5	Excluder
10027d	15		1	cone tube	1	14.5	Excluder
10027e	19		1	cone tube	1	16.5	Excluder
10031a	1	6	1	cone tube	0	3.5	LCT
10031b	1	6	1	cone tube	0	3.5	LCT
10031c	1	8	1	cone tube	0	4.5	LCT
10031d	18		1	cone tube	1	17.5	LCT
10031g	9		1	cone tube	1	6.5	LCT
10031h	15		1	cone tube	1	12.5	LCT
10031i	3	7	1	cone tube	0	5	LCT
10031j	6		1	cone tube	1	3.5	LCT
10033a	2	4	1	cone tube	0	3	LCT
10033b	1	8	1	cone tube	0	4.5	LCT
10033c	1	8	1	cone tube	0	4.5	LCT
10033d	2	6	1	cone tube	0	4	LCT
10033e	16	18	1	cone tube	0	17	LCT
10033f	15		1	cone tube	1	14	LCT
10033g	1	5	1	cone tube	0	3	LCT
10033h	6		1	cone tube	1	3.5	LCT
10035a	21		1	cone tube	1	17.5	LCT
10035b	16		1	cone tube	1	13	LCT
10035c	7		1	cone tube	1	5	LCT
10035d	4		1	cone tube	1	2.5	LCT
10035f	15		1	cone tube	1	12.5	LCT
10035g	19		1	cone tube	1	16.5	LCT
10041a	1	9	1	cone tube	0	5	LCT
10041b	1	1	1	cone tube	0	1	LCT
10041c	1	6	1	cone tube	0	3.5	LCT
10041d	1	7	1	cone tube	0	4	LCT
10041e	1	3	1	cone tube	0	2	LCT
10041f	1	9	1	cone tube	0	5	LCT
10041g	1	5	1	cone tube	0	3	LCT
10041h	1	4	1	cone tube	0	2.5	LCT
10041i	1	5	1	cone tube	0	3	LCT
10041j	4	9	1	cone tube	0	6.5	LCT
10041k	15		1	cone tube	1	12.5	LCT
10041l	3	8	1	cone tube	0	5.5	LCT
10041m	1	3	1	cone tube	0	2	LCT
10041n	1	5	1	cone tube	0	3	LCT
10041o	1	6	1	cone tube	0	3.5	LCT
10042a	24		1	cone tube	1	22.5	Excluder
10042b	15		1	cone tube	1	14	Excluder
10042c	1	7	1	cone tube	0	4	Excluder
10042d	16		1	cone tube	1	15	Excluder
10042e	10		1	cone tube	1	7.5	Excluder
10047a	1	9	1	cone tube	0	5	Excluder
10047b	7		1	cone tube	1	4	Excluder
10047c	6		1	cone tube	1	4	Excluder
10047f	15		1	cone tube	1	14.5	Excluder
10047g	19		1	cone tube	1	16.5	Excluder
10054a	8	13	1	cone tube	0	10.5	LCT
10054b	1	8	1	cone tube	0	4.5	LCT
10054c	18		1	cone tube	1	17.5	LCT
10054e	15		1	cone tube	1	14	LCT
10054f	1	6	1	cone tube	0	3.5	LCT
10054g	19		1	cone tube	1	16.5	LCT
10064a	9		1	cone tube	1	8	Excluder
10064b	24		1	cone tube	1	22.5	Excluder
10064c	15		1	cone tube	1	14.5	Excluder
10064d	15		1	cone tube	1	14	Excluder
10064e	10		1	cone tube	1	7.5	Excluder
10065a	1	9	1	cone tube	0	5	LCT
10065b	1	6	1	cone tube	0	3.5	LCT
10065c	1	8	1	cone tube	0	4.5	LCT
10065d	1	3	1	cone tube	0	2	LCT
10065e	1	8	1	cone tube	0	4.5	LCT
10065f	9	13	1	cone tube	0	11	LCT
10065h	15		1	cone tube	1	14.5	LCT
10065i	1	6	1	cone tube	0	3.5	LCT
10065j	10	14	1	cone tube	0	12	LCT
10065k	1	6	1	cone tube	0	3.5	LCT
10067a	8	13	1	cone tube	0	10.5	LCT
10067b	1	2	1	cone tube	0	1.5	LCT
10067c	2	7	1	cone tube	0	4.5	LCT
10067d	1	3	1	cone tube	0	2	LCT
10067e	1	8	1	cone tube	0	4.5	LCT
10067f	16		1	cone tube	1	14.5	LCT
10067g	1	5	1	cone tube	0	3	LCT
10067h	4	9	1	cone tube	0	6.5	LCT
10067i	15		1	cone tube	1	12.5	LCT
10067j	3	7	1	cone tube	0	5	LCT
10067k	6		1	cone tube	1	3.5	LCT
10080a	1	14	1	cone tube	0	7.5	LCT
10080b	1	8	1	cone tube	0	4.5	LCT
10080c	1	3	1	cone tube	0	2	LCT
10080d	8	15	1	cone tube	0	11.5	LCT
10080e	9		1	cone tube	1	7.5	LCT
10080f	15		1	cone tube	1	14.5	LCT
10080g	15		1	cone tube	1	14	LCT
10080h	10		1	cone tube	1	7.5	LCT
10083a	8	13	1	cone tube	0	10.5	LCT
10083b	10		1	cone tube	1	9	LCT
10083c	1	8	1	cone tube	0	4.5	LCT
10083d	10	14	1	cone tube	0	12	LCT
10083e	17		1	cone tube	1	14	LCT
10083f	16		1	cone tube	1	15	LCT
10083g	10		1	cone tube	1	7.5	LCT
10092a	9	14	1	cone tube	0	11.5	LCT
10092b	1	3	1	cone tube	0	2	LCT
10092c	1	6	1	cone tube	0	3.5	LCT
10092d	1	3	1	cone tube	0	2	LCT
10092e	1	8	1	cone tube	0	4.5	LCT
10092f	1	8	1	cone tube	0	4.5	LCT
10092g	2	6	1	cone tube	0	4	LCT
10092h	1	4	1	cone tube	0	2.5	LCT
10092j	4	9	1	cone tube	0	6.5	LCT
10092k	1	4	1	cone tube	0	2.5	LCT
10092l	1	5	1	cone tube	0	3	LCT
10092m	1	4	1	cone tube	0	2.5	LCT
10092n	17		1	cone tube	1	14.5	LCT
10094a	8		1	cone tube	1	7	Excluder
10094b	20		1	cone tube	1	18	Excluder
10094c	11		1	cone tube	1	9	Excluder
10094d	16		1	cone tube	1	13.5	Excluder
10094e	19		1	cone tube	1	16.5	Excluder
10097a	1	7	1	cone tube	0	4	Excluder
10097b	19		1	cone tube	1	17	Excluder
10097d	16		1	cone tube	1	15.5	Excluder
10097e	15		1	cone tube	1	14	Excluder
10097f	10		1	cone tube	1	7.5	Excluder
10098a	1	6	1	cone tube	0	3.5	Excluder
10098b	22		1	cone tube	1	20	Excluder
10098d	17		1	cone tube	1	15.5	Excluder
10098e	1	5	1	cone tube	0	3	Excluder
10098f	15		1	cone tube	1	13	Excluder
10098g	6		1	cone tube	1	3.5	Excluder
10099a	23		1	cone tube	1	21	Excluder
10099c	15		1	cone tube	1	14	Excluder
10099d	21		1	cone tube	1	18.5	Excluder
10099e	10		1	cone tube	1	7.5	Excluder
10101a	19		1	cone tube	1	17	Excluder
10101b	1	4	1	cone tube	0	2.5	Excluder
10101c	1	6	1	cone tube	0	3.5	Excluder
10101d	15		1	cone tube	1	12.5	Excluder
10101e	19		1	cone tube	1	16.5	Excluder
10107a	7	8	1	cone tube	0	7.5	Excluder
10107b	2	7	1	cone tube	0	4.5	Excluder
10107c	13		1	cone tube	1	11	Excluder
10107f	15		1	cone tube	1	12.5	Excluder
10107g	19		1	cone tube	1	16.5	Excluder
10115a	23		1	cone tube	1	21	Excluder
10115b	4	9	1	cone tube	0	6.5	Excluder
10115c	15		1	cone tube	1	12.5	Excluder
10115d	19		1	cone tube	1	16.5	Excluder

## Sheet: PSME 17 interval
random cone	start date	end date	count	treatment	plot ID date data collected	PIEN_ha	ABLA_ha	PSME_ha	ABCO_ha	POTR_ha	PIST_ha	PIPO_ha	Avg CC_Dot	livetrees_ha	deadtrees_ha	Lg_trees_ha	LgSnags_ha	Dec_Lgs_ha	NumLgs_ha	LogVol_ha	BA_ha
10001b	13		1	LCT	1000102	0	0	333.333	0	2700	33.333	33.333	60.32	2433.33	666.667	0	0	0	0	N/A	30.667
10003c	16		1	Excluder	1000302	333.333	0	66.667	0	266.667	500	33.333	83.2	766.667	433.333	133.333	66.667	100	0	N/A	89.667
10006b	9		1	LCT	1000602	366.667	1900	133.333	0	66.667	33.333	33.333	89.7	2033.33	500	166.667	0	100	33.333	3.233	77.167
10010g	6		1	Excluder	1001002	766.667	133.333	33.333	0	466.667	100	33.333	87.187	1133.33	400	133.333	33.333	33.333	33.333	5.033	88.733
10012h	1	6	1	LCT	1001202	300	2200	0	0	0	33.333	33.333	90.74	1966.67	600	33.333	0	266.667	166.667	134.067	53.733
10016d	8		1	LCT	1001602	266.667	0	800	0	0	133.333	66.667	90.827	1200	66.667	133.333	0	0	0	N/A	46.3
10021f	1	5	1	Excluder	1002102	733.333	700	33.333	0	0	133.333	0	94.9	900	700	166.667	33.333	66.667	0	N/A	65.933
10024d	15		1	LCT	1002402	133.333	0	66.667	0	0	166.667	33.333	75.053	366.667	33.333	66.667	0	33.333	0	N/A	24.667
10027a	6	7	1	Excluder	1002702	366.667	1700	0	0	266.667	0	0	84.76	1766.67	566.667	33.333	0	0	33.333	4.967	51.933
10031b	1	6	1	LCT	1003102	333.333	766.667	66.667	0	33.333	266.667	0	80.427	1133.33	333.333	266.667	100	66.667	0	N/A	82.5
10033d	2	6	1	LCT	1003302	233.333	566.667	33.333	0	233.333	266.667	66.667	85.887	1233.33	166.667	100	0	66.667	0	N/A	60.033
10035f	15		1	LCT	1003502	533.333	700	100	0	0	100	0	72.28	1566.67	500	200	66.667	0	0	N/A	69.667
10041n	1	5	1	LCT	1004102	166.667	2466.67	100	0	0	33.333	0	93.687	2433.33	333.333	166.667	33.333	100	33.333	3.567	78.567
10042c	1	7	1	Excluder	1004202	66.667	266.667	133.333	0	0	366.667	33.333	66.647	800	66.667	100	33.333	33.333	0	N/A	42.933
10047a	1	9	1	Excluder	1004702	33.333	233.333	266.667	0	166.667	133.333	0	74.187	600	233.333	133.333	66.667	133.333	33.333	44.3	46.8
10054f	1	6	1	LCT	1005402	533.333	1066.67	33.333	0	100	100	0	83.72	1200	666.667	66.667	33.333	33.333	0	N/A	53.567
10065e	1	8	1	LCT	1006502	66.667	666.667	166.667	0	766.667	100	0	79.213	1433.33	333.333	33.333	0	100	66.667	78.267	65.9
10067k	6		1	LCT	1006702	200	1433.33	100	33.333	300	66.667	0	68.64	2066.67	66.667	133.333	33.333	33.333	0	N/A	51.5
10080c	1	3	1	LCT	1008002	433.333	2100	0	0	400	0	0	94.813	1733.33	1233.33	166.667	33.333	333.333	266.667	111.267	83.1
10083b	10		1	LCT	1008302	0	0	600	0	333.333	300	33.333	80.167	666.667	600	66.667	0	66.667	33.333	15.833	43.767
10092b	1	3	1	LCT	1009202	900	1533.33	33.333	0	200	33.333	0	76.527	2333.33	366.667	66.667	33.333	66.667	0	0	37.833
10094d	16		1	Excluder	1009402	633.333	700	66.667	0	33.333	100	0	78.78	1033.33	533.333	233.333	166.667	100	0	N/A	71.767
10097a	1	7	1	Excluder	1009703	233.333	466.667	0	0	66.667	100	0	67.513	533.333	333.333	33.333	0	66.667	0	N/A	30
10098f	15		1	Excluder	1009803	166.667	900	0	0	533.333	0	0	90.74	1133.33	466.667	66.667	66.667	100	33.333	95.167	58.633
10101c	1	6	1	Excluder	1010103	0	566.667	133.333	0	533.333	133.333	0	52.26	1333.33	33.333	100	33.333	66.667	66.667	47.567	77.7
10115b	4	9	1	Excluder	1011503	333.333	633.333	0	0	100	0	0	72.193	833.333	233.333	133.333	66.667	33.333	200	100.2	50.033

## Sheet: plot cone survival
Cone ID	species	treatment	Final -1 Obs	Final Obs.	Present / Absent	JMP right Censor	Days Survived	Days Survived
Unique			Start Day	End Day	P = 1 / A = 0	Censored = 1 / Event occurred = 0	last day assumption	median assumption
155	PSME	plot	1	8	1	1	7	4.5
156	PIEN	plot	1	8	1	1	7	4.5
166	PSME	plot	1	8	1	1	7	4.5
174	PIEN	plot	1	8	1	1	7	4.5
197	PIEN	plot	1	8	1	1	7	4.5
251	PSME	plot	1	8	1	1	7	4.5
301	PSME	plot	1	5	0	0	4	3
302	PIEN	plot	5	7	1	1	6	6
303	PSME	plot	1	5	0	0	4	3
304	PIEN	plot	1	8	0	0	7	4.5
305	PSME	plot	5	6	1	1	5	5.5
306	PIEN	plot	5	6	1	1	5	5.5
307	PSME	plot	1	5	0	0	4	3
308	PIEN	plot	1	5	0	0	4	3
309	PIEN	plot	1	5	0	0	4	3
310	PIEN	plot	5	6	1	1	5	5.5
311	PSME	plot	5	6	0	0	5	5.5
312	PSME	plot	1	5	0	0	4	3
313	PSME	plot	1	5	0	0	4	3
314	PSME	plot	1	5	0	0	4	3
315	PIEN	plot	5	6	1	1	5	5.5
316	PSME	plot	1	5	0	0	4	3
317	PIEN	plot	5	6	0	0	5	5.5
318	PIEN	plot	1	5	0	0	4	3
319	PIEN	plot	5	6	1	1	5	5.5
320	PIEN	plot	5	7	1	1	6	6
321	PIEN	plot	5	7	1	1	6	6
322	PIEN	plot	5	7	1	1	6	6
323	PIEN	plot	5	7	1	1	6	6
324	PSME	plot	5	7	1	1	6	6
325	PSME	plot	5	7	0	0	6	6
326	PSME	plot	1	8	0	0	7	4.5
327	PIEN	plot	1	6	0	0	5	3.5
328	PSME	plot	1	6	0	0	5	3.5
329	PSME	plot	1	8	0	0	7	4.5
330	PSME	plot	1	8	1	1	7	4.5
331	PSME	plot	1	8	0	0	7	4.5
332	PIEN	plot	1	6	1	1	5	3.5
333	PSME	plot	1	6	0	0	5	3.5
334	PIEN	plot	1	6	1	1	5	3.5
335	PSME	plot	1	6	0	0	5	3.5
336	PSME	plot	1	6	0	0	5	3.5
337	PIEN	plot	1	6	1	1	5	3.5
338	PIEN	plot	1	6	1	1	5	3.5
339	PSME	plot	1	6	0	0	5	3.5
340	PIEN	plot	1	6	1	1	5	3.5
341	PIEN	plot	1	6	1	1	5	3.5
342	PIEN	plot	1	6	1	1	5	3.5
343	PSME	plot	1	6	0	0	5	3.5
344	PSME	plot	1	6	1	1	5	3.5
345	PSME	plot	1	6	0	0	5	3.5
346	PIEN	plot	1	6	1	1	5	3.5
347	PSME	plot	1	6	1	1	5	3.5
348	PSME	plot	1	6	0	0	5	3.5
349	PIEN	plot	1	6	0	0	5	3.5
350	PSME	plot	1	6	0	0	5	3.5
351	PSME	plot	1	8	0	0	7	4.5
352	PIEN	plot	5	7	1	1	6	6
353	PIEN	plot	1	6	0	0	5	3.5
354	PSME	plot	1	8	0	0	7	4.5
355	PSME	plot	1	6	0	0	5	3.5
356	PSME	plot	1	6	0	0	5	3.5
357	PSME	plot	1	8	1	1	7	4.5
358	PIEN	plot	1	8	0	0	7	4.5
359	PIEN	plot	1	6	0	0	5	3.5
360	PIEN	plot	1	6	0	0	5	3.5
361	PIEN	plot	1	6	0	0	5	3.5
362	PSME	plot	1	6	0	0	5	3.5
363	PIEN	plot	1	6	0	0	5	3.5
364	PSME	plot	1	6	0	0	5	3.5
365	PIEN	plot	1	6	0	0	5	3.5
366	PIEN	plot	1	6	0	0	5	3.5
367	PIEN	plot	1	6	0	0	5	3.5
368	PIEN	plot	1	6	0	0	5	3.5
369	PSME	plot	1	6	0	0	5	3.5
370	PSME	plot	1	6	1	1	5	3.5
371	PIEN	plot	1	6	0	0	5	3.5
372	PSME	plot	1	6	0	0	5	3.5
373	PSME	plot	1	6	0	0	5	3.5
374	PIEN	plot	1	6	0	0	5	3.5
375	PIEN	plot	1	6	0	0	5	3.5
376	PIEN	plot	5	7	1	1	6	6
377	PSME	plot	1	6	0	0	5	3.5
378	PSME	plot	1	6	0	0	5	3.5
379	PSME	plot	1	8	1	1	7	4.5
380	PSME	plot	1	6	0	0	5	3.5
381	PSME	plot	1	8	0	0	7	4.5
382	PSME	plot	1	6	0	0	5	3.5
383	PSME	plot	1	5	0	0	4	3
384	PSME	plot	1	5	0	0	4	3
385	PIEN	plot	1	8	0	0	7	4.5
386	PSME	plot	1	5	0	0	4	3
387	PIEN	plot	5	7	1	1	6	6
388	PSME	plot	1	5	0	0	4	3
389	PSME	plot	1	5	0	0	4	3
390	PIEN	plot	1	8	0	0	7	4.5
391	PIEN	plot	1	8	0	0	7	4.5
392	PIEN	plot	1	6	0	0	5	3.5
393	PSME	plot	1	8	0	0	7	4.5
394	PSME	plot	1	8	0	0	7	4.5
395	PIEN	plot	1	8	0	0	7	4.5
396	PIEN	plot	1	8	0	0	7	4.5
397	PSME	plot	1	6	0	0	5	3.5
398	PIEN	plot	1	8	1	1	7	4.5
399	PIEN	plot	1	6	0	0	5	3.5
400	PIEN	plot	1	8	1	1	7	4.5
701	PSME	plot	1	8	1	1	7	4.5
702	PSME	plot	1	8	0	0	7	4.5
703	PIEN	plot	1	8	0	0	7	4.5
704	PSME	plot	1	8	1	1	7	4.5
705	PIEN	plot	1	8	1	1	7	4.5
706	PSME	plot	1	8	1	1	7	4.5
708	PSME	plot	1	8	0	0	7	4.5
709	PIEN	plot	1	7	1	1	6	4
710	PSME	plot	1	8	0	0	7	4.5
711	PSME	plot	1	8	0	0	7	4.5
712	PSME	plot	1	8	0	0	7	4.5
713	PIEN	plot	1	8	1	1	7	4.5
714	PIEN	plot	1	8	1	1	7	4.5
715	PIEN	plot	1	8	1	1	7	4.5
716	PIEN	plot	1	8	1	1	7	4.5
717	PSME	plot	1	8	1	1	7	4.5
718	PIEN	plot	1	8	1	1	7	4.5
719	PIEN	plot	1	8	1	1	7	4.5
720	PIEN	plot	1	8	0	0	7	4.5
721	PIEN	plot	1	8	1	1	7	4.5
722	PSME	plot	1	8	0	0	7	4.5
723	PSME	plot	1	8	0	0	7	4.5
724	PSME	plot	1	8	0	0	7	4.5
725	PIEN	plot	1	8	1	1	7	4.5
726	PSME	plot	1	8	1	1	7	4.5
727	PSME	plot	1	8	0	0	7	4.5
728	PIEN	plot	1	8	0	0	7	4.5
729	PIEN	plot	1	8	0	0	7	4.5
730	PIEN	plot	1	8	0	0	7	4.5
731	PIEN	plot	1	8	0	0	7	4.5
732	PSME	plot	1	8	0	0	7	4.5
733	PSME	plot	1	8	0	0	7	4.5
734	PSME	plot	1	8	0	0	7	4.5
735	PSME	plot	1	8	0	0	7	4.5
736	PIEN	plot	1	8	1	1	7	4.5
737	PSME	plot	1	8	0	0	7	4.5
738	PIEN	plot	1	8	0	0	7	4.5
739	PIEN	plot	1	8	0	0	7	4.5
740	PIEN	plot	1	8	0	0	7	4.5
741	PSME	plot	1	8	0	0	7	4.5
742	PSME	plot	1	8	0	0	7	4.5
743	PIEN	plot	1	8	1	1	7	4.5
744	PSME	plot	1	8	1	1	7	4.5
745	PIEN	plot	1	8	1	1	7	4.5
746	PIEN	plot	1	8	1	1	7	4.5
747	PSME	plot	1	8	0	0	7	4.5
748	PSME	plot	1	8	1	1	7	4.5
749	PIEN	plot	1	8	0	0	7	4.5
750	PSME	plot	1	8	0	0	7	4.5
751	PIEN	plot	1	8	0	0	7	4.5
752	PIEN	plot	1	8	1	1	7	4.5
753	PIEN	plot	1	8	1	1	7	4.5
754	PSME	plot	1	8	0	0	7	4.5
755	PSME	plot	1	8	0	0	7	4.5
756	PSME	plot	1	8	0	0	7	4.5
757	PSME	plot	1	8	0	0	7	4.5
758	PIEN	plot	1	8	1	1	7	4.5
759	PIEN	plot	1	8	0	0	7	4.5
760	PSME	plot	1	8	0	0	7	4.5
761	PSME	plot	1	7	0	0	6	4
762	PIEN	plot	1	7	1	1	6	4
763	PSME	plot	1	7	0	0	6	4
764	PIEN	plot	1	7	1	1	6	4
765	PSME	plot	1	7	0	0	6	4
766	PSME	plot	1	7	0	0	6	4
767	PIEN	plot	1	7	1	1	6	4
768	PIEN	plot	1	7	0	0	6	4
769	PSME	plot	1	7	0	0	6	4
770	PIEN	plot	1	7	1	1	6	4
771	PIEN	plot	1	7	1	1	6	4
772	PIEN	plot	1	7	1	1	6	4
773	PSME	plot	1	7	0	0	6	4
774	PSME	plot	1	7	0	0	6	4
775	PSME	plot	1	7	0	0	6	4
776	PSME	plot	1	8	0	0	7	4.5
777	PIEN	plot	1	8	1	1	7	4.5
778	PIEN	plot	1	8	1	1	7	4.5
779	PSME	plot	1	8	0	0	7	4.5
780	PIEN	plot	1	8	1	1	7	4.5
781	PIEN	plot	1	8	1	1	7	4.5
782	PIEN	plot	1	8	1	1	7	4.5
783	PSME	plot	1	8	0	0	7	4.5
784	PSME	plot	1	8	0	0	7	4.5
785	PIEN	plot	1	8	0	0	7	4.5
786	PSME	plot	1	8	1	1	7	4.5
787	PIEN	plot	1	8	1	1	7	4.5
788	PIEN	plot	1	8	1	1	7	4.5
789	PIEN	plot	1	8	1	1	7	4.5
790	PSME	plot	1	8	0	0	7	4.5
791	PSME	plot	1	8	0	0	7	4.5
792	PIEN	plot	1	8	0	0	7	4.5
793	PSME	plot	1	8	0	0	7	4.5
794	PIEN	plot	1	8	1	1	7	4.5
795	PIEN	plot	1	8	0	0	7	4.5
796	PSME	plot	1	8	0	0	7	4.5
797	PIEN	plot	1	8	1	1	7	4.5
798	PIEN	plot	1	8	1	1	7	4.5
799	PSME	plot	1	8	0	0	7	4.5
800	PIEN	plot	1	8	1	1	7	4.5
1000	PSME	plot	1	8	1	1	7	4.5
1001	PIEN	plot	1	8	1	1	7	4.5
1002	PSME	plot	1	8	1	1	7	4.5
1003	PSME	plot	1	8	0	0	7	4.5
1004	PIEN	plot	1	8	1	1	7	4.5
1005	PIEN	plot	1	8	1	1	7	4.5
1006	PSME	plot	1	8	0	0	7	4.5
1007	PIEN	plot	1	8	1	1	7	4.5
1008	PSME	plot	1	8	0	0	7	4.5
1009	PSME	plot	1	8	0	0	7	4.5
1010	PIEN	plot	1	8	0	0	7	4.5
1011	PSME	plot	1	8	0	0	7	4.5
1012	PSME	plot	1	8	0	0	7	4.5
1013	PIEN	plot	1	8	1	1	7	4.5
1014	SPME	plot	1	8	0	0	7	4.5
1015	PIEN	plot	1	8	0	0	7	4.5
1016	PSME	plot	1	8	0	0	7	4.5
1017	PIEN	plot	1	8	0	0	7	4.5
1018	PIEN	plot	1	8	1	1	7	4.5
1019	PIEN	plot	1	8	1	1	7	4.5
1020	PSME	plot	1	8	1	1	7	4.5
1021	PSME	plot	1	8	0	0	7	4.5
1022	PIEN	plot	1	8	1	1	7	4.5
1023	PSME	plot	1	8	0	0	7	4.5
1024	PIEN	plot	1	8	0	0	7	4.5
1025	PIEN	plot	1	8	1	1	7	4.5
1026	PSME	plot	1	8	0	0	7	4.5
1027	PIEN	plot	1	8	1	1	7	4.5
1028	PSME	plot	1	8	0	0	7	4.5
1029	PSME	plot	1	8	0	0	7	4.5
1030	PIEN	plot	1	8	1	1	7	4.5
1031	PIEN	plot	1	8	1	1	7	4.5
1032	PIEN	plot	1	8	1	1	7	4.5
1033	PSME	plot	1	8	0	0	7	4.5
1034	PSME	plot	1	8	0	0	7	4.5

## Sheet: JMP survival Fig 2
JMP statistical software output of survival rates of cones removed from plots and control cone tubes, plotted to create Figure 2
LCT PSME
Start Time	End Time	Survival	Failure	SurvStdErr				No Cone Tube
.	1	1	0	0				Control Cone Tube
1	1	0.9839	0.0161	0.016
2	2	0.8574	0.1426	0.1152
3	3	0.5036	0.4964	0.1342
4	4	0.4594	0.5406	0.1514
5	6	0.3014	0.6986	0.1245
6		0.3014
7	8	0.3014	0.6986	0.2143
8	8	0.3014	0.6986	0.0971
9	10	0.3014	0.6986	0.0844
10		0.3014
11	15	0.1188	0.8812	0.049
12		0.1188
13		0.1188
14		0.1188
15		0.1188
LCT
Start Time	End Time	Survival	Failure	SurvStdErr
.	1	1	0	0
1	1	0.9853	0.0147	0.0146
2	2	0.8726	0.1274	0.1031
3	3	0.5586	0.4414	0.126
4	4	0.5179	0.4821	0.1427
	5
5	6	0.3771	0.6229	0.1284
7	7		0.6229	0.1946
8	8	0.3771	0.6229	0.1126
9	10	0.3771	0.6229	0.0971
11	15	0.2304	0.7696	0.1076
15	17	0.2304	0.7696	0.0628
18	.	0	1	0
plot
Start Time	End Time	Survival	Failure	SurvStdErr
.	1	1	0	0
	2
	3
	4
5	5	0.4965	0.5035	0.0682
6	6	0.3958	0.6042	0.0602
7	7	0.3958	0.6042	0.073
8	8	0.3958	0.6042	0.04

## Sheet: JMP survival Fig 3
JMP statistical software output of survival rates of cones removed from cone tubes, plotted to create Figure 3
EXCLUDER
PIEN
Start Time	End Time	Survival	Failure	SurvStdErr
1	1	1	0	0
2
3
4
5
6	15	0.8571	0.1429	0.0935
7		0.8571
8		0.8571
9		0.8571
10		0.8571
11		0.8571
12		0.8571
13		0.8571
14		0.8571
15		0.8571
PSME
Start Time	End Time	Survival	Failure	SurvStdErr		Exclusion Cone Tube
1		1				Control Cone Tube
2		1
3	3	1	0	0
4	4	0.6582	0.3418	0.2487
5	6	0.6251	0.3749	0.2651
6	6	0.6251	0.3749	0.1905
7	7	0.417	0.583	0.1366
8	15	0.3164	0.6836	0.1171
9		0.3164
10		0.3164
11		0.3164
12		0.3164
13		0.3164
14		0.3164
15		0.3164
LCT
PIEN
Start Time	End Time	Survival	Failure	SurvStdErr
1	1	1	0	0
2
3	3	0.5852	0.4148	0.2038
4	4	0.5852	0.4148	0.1517
5	7	0.3499	0.6501	0.2056
6		0.3499
7	7	0.3499	0.6501	0.227
8	8	0.3499	0.6501	0.1458
9	10	0.3499	0.6501	0.114
10		0.3499
11
12
13	13	0.1752	0.8248	0.1363
14	15	0.1749	0.8251	0.1003
15		0.1749
PSME
Start Time	End Time	Survival	Failure	SurvStdErr
.	1	1	0	0
1	1	0.9839	0.0161	0.016
2	2	0.8574	0.1426	0.1152
3	3	0.5036	0.4964	0.1342
4	4	0.4594	0.5406	0.1514
5	6	0.3014	0.6986	0.1245
6		0.3014
7	8	0.3014	0.6986	0.2143
8	8	0.3014	0.6986	0.0971
9	10	0.3014	0.6986	0.0844
10		0.3014
11	15	0.1188	0.8812	0.049
12		0.1188
13		0.1188
14		0.1188
15		0.1188
